# Supplementary material for: The impact of environmental regulatory instruments on agribusiness technology innovation—A study of configuration effects based on fsQCA
Source: PLoS One. 2024 Jan 18;19(1):e0294662. doi: 10.1371/journal.pone.0294662 (PMC10796004; doi:10.1371/journal.pone.0294662)
Supplement: S1 File — (ZIP) [file pone.0294662.s001.zip]

Archive with 8 entries (8 files):
- Data.xlsx
- Robust 010.txt
- Robust 020.txt
- Robust CONS075.txt
- Robust CONS085.txt
- Robust PRI 070.txt
- Robust PRI 080.txt
- TRUTHTABLE.txt
