# Supplementary material for: The impact of environmental regulatory instruments on agribusiness technology innovation—A study of configuration effects based on fsQCA
Source: PLoS One. 2024 Jan 18;19(1):e0294662. doi: 10.1371/journal.pone.0294662 (PMC10796004; doi:10.1371/journal.pone.0294662)
Supplement: S1 File — (ZIP) [file pone.0294662.s001.zip › Data.xlsx]

## Sheet: Data
				X1			X2		X3	X4
	StkName	R&D/REVENUE	PATENT	AREA	PENTALTY	NATIONAL	TAX/GDP（%10K）	SUBSIDY 2020	ISO14001	DEGREE	<40	EXP
1	JJZN	1.075%	0.483	GD	0.754	0	0.701	24000	0	0.517241	65.517%	2440
2	NCP	0.252%	0.048	GD	0.754	1	0.701	115336	0	0.619048	71.429%	100000
3	YMLY	2.040%	1.281	FJ	0.147	1	0.976	22413131	0	0.754386	5.263%	2370
4	ZHKJ	0.789%	0.043	HN	0.043	1	1.230	96666.6	0	0.275362	53.623%	1890
5	FLZY	2.677%	0.114	AH	0.086	1	1.192	612500	1	0.590909	56.250%	7290
6	ZSYY	1.181%	0.000	BJ	1.075	1	3.370	0	0	1	50.000%	3810
7	XXW	0.231%	1.454	SC	0.052	0	1.585	6.96004e+06	0	0.752309	88.581%	19100
8	LPGK	7.858%	0.211	HN	0.043	1	1.230	0	0	0.720621	81.596%	13900
9	DHZY	6.341%	0.231	SD	0.028	0	1.846	0	0	0.47929	36.095%	7640
10	ZZD	0.869%	0.714	LN	0.265	0	2.542	2134200	0	0.446429	66.071%	7240
11	TKSW	0.908%	0.372	XJ	0.070	1	4.025	440000	0	0.919315	97.800%	5470
12	TNGF	0.825%	0.046	ZJ	0.275	0	0.647	3303992	0	0.227723	52.475%	9640
13	ZBKJ	1.145%	0.116	JX	0.035	0	1.754	3529588	0	1	100.000%	17300
14	MHGF	0.598%	0.012	SD	0.264	0	1.846	8.93378e+06	1	0.695122	86.585%	3590
15	SNFZ	0.738%	0.039	FJ	0.147	0	0.976	2.22243e+06	0	0.286576	60.030%	5440
16	DBN	2.131%	0.388	BJ	1.075	0	3.370	1.95405e+06	1	0.870887	67.525%	9860
17	YSGF	3.381%	0.444	SD	0.264	0	1.846	1.24124e+06	0	0.333333	68.889%	46100
18	PDNM	0.033%	0	HN	0.043	0	1.230	0	0	-	-	1660
19	XJN	1.338%	0.333	GD	0.754	0	0.701	5.44288e+06	0	0.65812	69.231%	4010
20	FJJS	0.000%	0	FJ	0.147	1	0.976	8.32505e+06	0	-	-	2300
21	BYGF	0.158%	0.048	GX	0.167	0	2.262	0	0	1	100.000%	4450
22	MYGF	1.024%	0.133	HE	0.290	0	2.029	1.32792e+07	0	0.533247	97.431%	19800
23	XTGF	0.073%	0	SD	0.264	0	1.846	718250	1	-	-	2560
24	ZXJY	0.953%	0.209	GS	0.024	0	3.030	3.2111e+06	0	0.151079	76.978%	4200
25	DYJS	3.423%	6.449	GS	0.024	0	3.030	4.88783e+06	1	1	85.507%	3950
26	QYGK	3.304%	0.177	AH	0.086	1	1.192	500000	0	0.682292	20.833%	5690
27	XBMY	2.248%	0.074	XJ	0.070	1	4.025	406250	0	0.578512	78.512%	2740
28	SNKJ	9.044%	0.105	HN	0.043	0	1.230	0	0	0.842105	39.474%	17400
29	JWGF	0.000%	0	HN	0.043	0	1.230	61000	0	-	-	3500
30	YDL	6.859%	0.274	GD	0.754	0	0.701	2.65985e+07	0	0.618582	78.729%	1810
31	WSGF	0.929%	0.340	GD	0.754	0	0.701	2.65985e+07	0	0.60169	77.369%	17300
32	HLSW	1.492%	2.681	JS	0.842	0	3.431	20000	0	0.319149	68.085%	1460
33	KCGJ	0.101%	0	SH	0.283	1	0.637	370000	0	-	-	1260
34	YSJT	0.699%	0.021	GS	0.024	1	3.030	2109120	0	0.833333	83.333%	2880
35	JJMY	0.194%	0.250	HN	0.043	1	1.230	241004	1	0.597222	51.389%	6170
36	YQY	1.227%	0.000	JL	0.405	1	0.990	2242000	1	0.676923	87.692%	2780
37	ZMGF	3.679%	0.543	BJ	1.075	1	3.370	106000	1	0.734918	69.470%	4640
38	GNGF	0.169%	0.726	XJ	0.070	1	4.025	762132	0	0.564516	77.419%	3680
39	NFZY	1.418%	0.000	BJ	1.075	1	3.370	118933	0	0.567251	63.743%	6370
40	DFZY	2.107%	1.128	GS	0.024	1	3.030	0	0	0.666667	61.538%	4370
41	XNKF	1.903%	0.000	XJ	0.070	1	4.025	188692	0	0.566038	75.472%	3590
42	WXDN	6.212%	0.000	HL	0.064	0	1.427	110769	0	0.727273	63.636%	3370
43	TWGF	3.207%	0.187	SC	0.052	0	1.585	4392000	0	0.695352	85.367%	19300
44	HDJ	0.252%	0.780	SD	0.264	0	1.846	0	0	0.595238	44.048%	1940
45	XSGF	0.038%	0.000	XJ	0.070	1	4.025	103900	0	0.448276	3.448%	2710
46	BDH	1.519%	0.308	HL	0.064	1	1.427	787500	0	0.732877	62.329%	17600
47	FCGF	1.296%	0.627	HB	1.338	0	7.199	0	0	0.137255	37.255%	5250
48	XWF	0.816%	0.348	HN	0.043	1	1.230	2.05849e+06	0	0.956522	65.217%	2160
49	FLJT	1.295%	0.804	GX	0.167	0	2.262	1.53696e+06	1	0.625	60.714%	3540
50	HHGS	0.000%	0	GD	0.754	0	0.701	8000	0	-	-	1930
51	JWSP	0.573%	0.048	HN	0.043	0	1.230	680089	1	0.43913	92.609%	12000
52	HFGF	0.330%	0.627	LN	0.265	0	2.542	1755000	0	0.815261	81.124%	5580

## Sheet: Sheet2
33	0	0.282556	1	0.636569	370000	0	1260			Patent	Penalty	National	Tax	Subsidy	ISO	Exposure
32	2.68085	0.842279	0	3.43072	20000	0	1460
18	0	0.0427389	0	1.22998	0	0	1660		平均	0.446444	0.305285	0.423077	2.05057	3.10769e+06	0.192308	8981.35
30	0.273839	0.754198	0	0.701185	2.65985e+07	0	1810		中位数	0.182095	0.14684	0	1.66954	646294	0	4285
4	0.0434783	0.0427389	1	1.22998	96666.6	0	1890		标准差	0.974136	0.362586	0.498867	1.30705	6.15641e+06	0.397959	14997.5
50	0	0.754198	0	0.701185	8000	0	1930		最小值	0	0.0239904	0	0.636569	0	0	1260
44	0.779762	0.264338	0	1.84624	0	0	1940		最大值	6.44928	1.33829	1	7.19949	2.65985e+07	1	100000
48	0.347826	0.0427389	1	1.22998	2.05849e+06	0	2160		观测数	52	52	52	52	52	52	52
20	0	0.14684	1	0.975698	8.32505e+06	0	2300
3	1.2807	0.14684	1	0.975698	22413131	0	2370
1	0.482759	0.754198	0	0.701185	24000	0	2440		0.1	0	0.0419392		0.701185	0		1926
23	0	0.264338	0	1.84624	718250	1	2560		0.15	0	0.0427389		0.797265	0		2209
45	0	0.0702703	1	4.02501	103900	0	2710		0.2	0	0.0427389		0.975698	17600		2426
27	0.0743802	0.0702703	1	4.02501	406250	0	2740		0.5	0.19787	0.14684		1.66954	646294		4410
36	0	0.405169	1	0.990329	2242000	1	2780		0.8	0.626695	0.754198		3.36963	3.70207e+06		12380
29	0	0.0427389	0	1.22998	61000	0	3500		0.85	0.721774	0.754198		3.36963	5.24861e+06		17300
49	0.803571	0.167165	0	2.26202	1.53696e+06	1	3540		0.9	0.836035	0.865543		4.02501	8.38592e+06		17750
14	0.0121951	0.264338	0	1.84624	8.93378e+06	1	3590
41	0	0.0702703	1	4.02501	188692	0	3590
38	0.725806	0.0702703	1	4.02501	762132	0	3680
6	0	1.07492	1	3.36963	0	0	3810
25	6.44928	0.0239904	0	3.02953	4.88783e+06	1	3950
19	0.333333	0.754198	0	0.701185	5.44288e+06	0	4010
24	0.208633	0.0239904	0	3.02953	3.2111e+06	0	4200
40	1.12821	0.0239904	1	3.02953	0	0	4370
21	0.047619	0.167165	0	2.26202	0	0	4450
37	0.542962	1.07492	1	3.36963	106000	1	4640
47	0.627451	1.33829	0	7.19949	0	0	5250
15	0.0392157	0.14684	0	0.975698	2.22243e+06	0	5440
11	0.371638	0.0702703	1	4.02501	440000	0	5470
52	0.626506	0.2651	0	2.54173	1755000	0	5580
26	0.177083	0.0855037	1	1.1918	500000	0	5690
35	0.25	0.0427389	1	1.22998	241004	1	6170
39	0	1.07492	1	3.36963	118933	0	6370
10	0.714286	0.2651	0	2.54173	2134200	0	7240
5	0.113636	0.0855037	1	1.1918	612500	1	7290
9	0.230769	0.027939	0	1.84624	0	0	7640
12	0.0462046	0.274892	0	0.647115	3303992	0	9640
16	0.388054	1.07492	0	3.36963	1.95405e+06	1	9860
51	0.0478261	0.0427389	0	1.22998	680089	1	12000
8	0.210643	0.0427389	1	1.22998	0	0	13900
13	0.115665	0.0347422	0	1.75445	3529588	0	17300
31	0.339771	0.754198	0	0.701185	2.65985e+07	0	17300
28	0.105263	0.0427389	0	1.22998	0	0	17400
46	0.308219	0.0637023	1	1.42743	787500	0	17600
7	1.45424	0.0519651	0	1.58463	6.96004e+06	0	19100
43	0.187106	0.0519651	0	1.58463	4392000	0	19300
22	0.13342	0.290112	0	2.02905	1.32792e+07	0	19800
17	0.444444	0.264338	0	1.84624	1.24124e+06	0	46100
2	0.047619	0.754198	1	0.701185	115336	0	100000
