# Supplementary material for: The impact of environmental regulatory instruments on agribusiness technology innovation—A study of configuration effects based on fsQCA
Source: PLoS One. 2024 Jan 18;19(1):e0294662. doi: 10.1371/journal.pone.0294662 (PMC10796004; doi:10.1371/journal.pone.0294662)
Supplement: S1 File — (ZIP) [file pone.0294662.s001.zip › Robust 010.txt]

**********************
*TRUTH TABLE ANALYSIS*
**********************

File:  C:/Users/Shannon/Desktop/Robust010.csv
Model: PTT010 = f(PNT010, National, TAX, SSD, ISO, EXP010)
Algorithm: Quine-McCluskey

--- PARSIMONIOUS SOLUTION ---
frequency cutoff: 1
consistency cutoff: 0.878238
                                                       raw          unique              
                                                   coverage    coverage   consistency 
                                                   ----------  ----------  ----------  
~National*TAX*~ISO*~EXP010     0.190685    0.113796    0.805195    
PNT010*TAX*SSD*~ISO                0.186292    0.109403    0.887029    
TAX*~SSD*ISO                             0.105888    0.105888    0.782468    
solution coverage: 0.405976
solution consistency: 0.806987


**********************
*TRUTH TABLE ANALYSIS*
**********************

File:  C:/Users/Shannon/Desktop/Robust010.csv
Model: PTT010 = f(PNT010, National, TAX, SSD, ISO, EXP010)
Algorithm: Quine-McCluskey

--- INTERMEDIATE SOLUTION ---
frequency cutoff: 1
consistency cutoff: 0.878238
Assumptions:
                                                                            raw           unique              
                                                                         coverage    coverage    consistency 
                                                                         ----------      ----------    ----------  
PNT010*~National*TAX*~SSD*~ISO*~EXP010     0.148946    0.0790862   0.878238      =#3
~PNT010*~National*TAX*SSD*~ISO*~EXP010     0.0953427   0.0228471   0.951754     subset of #6
PNT010*~National*TAX*SSD*~ISO*EXP010         0.130053     0.0571178   0.883582     subset of #2
PNT010*National*TAX*~SSD*ISO*EXP010            0.0333919   0.0333919   0.926829     =#1
solution coverage: 0.267135
solution consistency: 0.867332

**********************
*TRUTH TABLE ANALYSIS*
**********************

File:  C:/Users/Shannon/Desktop/Robust010.csv
Model: ~PTT010 = f(PNT010, National, TAX, SSD, ISO, EXP010)
Algorithm: Quine-McCluskey

--- PARSIMONIOUS SOLUTION ---
frequency cutoff: 1
consistency cutoff: 0.856275
                                   raw       unique              
                                 coverage    coverage   consistency 
                                ----------  ----------  ----------  
PNT010*National*~ISO            0.166553    0.129275    0.888686    
~PNT010*~TAX*~SSD*~EXP010       0.28933     0.0509576   0.865916    
~PNT010*~National*~TAX*~SSD     0.230848    0.0642955   0.837469    
~TAX*ISO*~EXP010                0.0991792   0.0427497   0.873494    
solution coverage: 0.52565
solution consistency: 0.880802


**********************
*TRUTH TABLE ANALYSIS*
**********************

File:  C:/Users/Shannon/Desktop/Robust010.csv
Model: ~PTT010 = f(PNT010, National, TAX, SSD, ISO, EXP010)
Algorithm: Quine-McCluskey

--- INTERMEDIATE SOLUTION ---
frequency cutoff: 1
consistency cutoff: 0.856275
Assumptions:
                                                                        raw             unique              
                                                                     coverage      coverage   consistency 
                                                                    ----------      ----------    ----------  
PNT010*National*~SSD*~ISO                        0.149795      0.112517     0.988713    =#1
~PNT010*~National*~TAX*~SSD*~ISO          0.19699       0.0523255   0.866165    Subset of #1
PNT010*National*~TAX*SSD*ISO*~EXP010     0.0318057   0.0318057        1           =#3
~PNT010*~TAX*~SSD*~ISO*~EXP010            0.2329        0.0509575    0.884416    =#2
solution coverage: 0.429549
solution consistency: 0.919473
