# Supplementary material for: The impact of environmental regulatory instruments on agribusiness technology innovation—A study of configuration effects based on fsQCA
Source: PLoS One. 2024 Jan 18;19(1):e0294662. doi: 10.1371/journal.pone.0294662 (PMC10796004; doi:10.1371/journal.pone.0294662)
Supplement: S1 File — (ZIP) [file pone.0294662.s001.zip › Robust 020.txt]

**********************
*TRUTH TABLE ANALYSIS*
**********************

File:  Robust020.csv
Model: PTT020 = f(PNT020, National, TAX020, SSD020, ISO, EXP020)
Algorithm: Quine-McCluskey

--- PARSIMONIOUS SOLUTION ---
frequency cutoff: 1
consistency cutoff: 0.864197
                                                              raw          unique              
                                                          coverage    coverage   consistency 
                                                          ----------    ----------   ----------  
National*SSD020*EXP020                    0.102972    0.027627    0.863158    
TAX020*SSD020*EXP020                      0.309753    0.109251    0.874704    
~National*TAX020*~ISO*~EXP020      0.156132    0.0946002   0.816193    
~PNT020*National*TAX020*EXP020     0.105902    0.0359983   0.92        
TAX020*ISO*EXP020                            0.097949   0.0192549   0.883019    
solution coverage: 0.487233
solution consistency: 0.831429


**********************
*TRUTH TABLE ANALYSIS*
**********************

File:  Robust020.csv
Model: PTT020 = f(PNT020, National, TAX020, SSD020, ISO, EXP020)
Algorithm: Quine-McCluskey

--- INTERMEDIATE SOLUTION ---
frequency cutoff: 1
consistency cutoff: 0.864197
Assumptions:
                                                                                        raw       unique              
                                                                                     coverage    coverage   consistency 
                                                                                     ----------  ----------  ----------  
~PNT020*~National*TAX020*SSD020*~ISO                    0.140226    0.0577648   0.805288     =#6
PNT020*~National*TAX020*SSD020*EXP020                   0.162411    0.080787    0.87191        =#2
PNT020*~National*TAX020*~SSD020*~ISO*~EXP020     0.117204    0.0795312   0.864197     =#3
~PNT020*National*TAX020*~SSD020*~ISO*EXP020       0.0899958   0.0606949   0.907173    =#4
~PNT020*National*~TAX020*SSD020*~ISO*EXP020       0.0548347   0.0255337   0.984962    =#5
PNT020*National*TAX020*~SSD020*ISO*EXP020            0.0305567   0.0305567        1           =#1
solution coverage: 0.448305
solution consistency: 0.84664


**********************
*TRUTH TABLE ANALYSIS*
**********************

File:  Robust020.csv
Model: ~PTT020 = f(PNT020, National, TAX020, SSD020, ISO, EXP020)
Algorithm: Quine-McCluskey

--- PARSIMONIOUS SOLUTION ---
frequency cutoff: 1
consistency cutoff: 0.841463
                                                                 raw          unique              
                                                              coverage    coverage     consistency 
                                                               ----------    ----------    ----------  
PNT020*National*~ISO                             0.170758     0.14301      0.867993    
~PNT020*~TAX020*~SSD020*~EXP020     0.237638     0.182497    0.869792    
National*ISO*~EXP020                              0.0565635   0.0291711   0.798995    
solution coverage: 0.409819
solution consistency: 0.845815


**********************
*TRUTH TABLE ANALYSIS*
**********************

File:  Robust020.csv
Model: ~PTT020 = f(PNT020, National, TAX020, SSD020, ISO, EXP020)
Algorithm: Quine-McCluskey

--- INTERMEDIATE SOLUTION ---
frequency cutoff: 1
consistency cutoff: 0.841463
Assumptions:
                                                                                 raw          unique              
                                                                              coverage    coverage   consistency 
                                                                              ----------     ----------    ----------  
PNT020*National*~SSD020*~ISO                             0.152259      0.124511    0.968326    =#1
~PNT020*~TAX020*~SSD020*~ISO*~EXP020           0.194948      0.1672       0.882448    =#2
PNT020*National*~TAX020*SSD020*ISO*~EXP020     0.0366418   0.0366418        1          =#3
solution coverage: 0.356101
solution consistency: 0.922581
