# Supplementary material for: The impact of environmental regulatory instruments on agribusiness technology innovation—A study of configuration effects based on fsQCA
Source: PLoS One. 2024 Jan 18;19(1):e0294662. doi: 10.1371/journal.pone.0294662 (PMC10796004; doi:10.1371/journal.pone.0294662)
Supplement: S1 File — (ZIP) [file pone.0294662.s001.zip › Robust CONS075.txt]

**********************
*TRUTH TABLE ANALYSIS*
**********************

File:  C:/Users/Shannon/Desktop/Stocks Cali 015.csv
Model: PTT = f(PNT, NTL, TAX, SSD, ISO, EXP)
Algorithm: Quine-McCluskey

--- PARSIMONIOUS SOLUTION ---
frequency cutoff: 1
consistency cutoff: 0.839416
                          raw       unique              
                        coverage    coverage   consistency 
                       ----------  ----------  ----------  
NTL*SSD*EXP            0.11195     0.0255766   0.866883    
TAX*SSD*EXP            0.329141    0.0964361   0.875139    
~NTL*TAX*~ISO*~EXP     0.177358    0.0960168   0.834319    
~PNT*NTL*TAX*EXP       0.116981    0.0356395   0.9         
TAX*ISO*EXP            0.103564    0.0205452   0.885305    
solution coverage: 0.508176
solution consistency: 0.837595


**********************
*TRUTH TABLE ANALYSIS*
**********************

File:  C:/Users/Shannon/Desktop/Stocks Cali 015.csv
Model: PTT = f(PNT, NTL, TAX, SSD, ISO, EXP)
Algorithm: Quine-McCluskey

--- INTERMEDIATE SOLUTION ---
frequency cutoff: 1
consistency cutoff: 0.839416
Assumptions:
                                                             raw           unique              
                                                         coverage     coverage   consistency 
                                                         ----------     ----------  ----------  
~PNT*~NTL*TAX*SSD*~ISO               0.150524    0.061216    0.844706     =#6
PNT*~NTL*TAX*SSD*EXP                   0.166876    0.0779875   0.870897     =#2
PNT*~NTL*TAX*~SSD*~ISO*~EXP     0.132075    0.0792452   0.882353     =#3
~PNT*NTL*TAX*~SSD*~ISO*EXP       0.0976939   0.0633124   0.889313    =#4
~PNT*NTL*~TAX*SSD*~ISO*EXP       0.0582809   0.0238994   0.992857    =#5
PNT*NTL*TAX*~SSD*ISO*EXP            0.0318658   0.0318658   0.974359    =#1
solution coverage: 0.463312
solution consistency: 0.853282


**********************
*TRUTH TABLE ANALYSIS*
**********************

File:  C:/Users/Shannon/Desktop/Stocks Cali 015.csv
Model: ~PTT = f(PNT, NTL, TAX, SSD, ISO, EXP)
Algorithm: Quine-McCluskey

--- PARSIMONIOUS SOLUTION ---
frequency cutoff: 1
consistency cutoff: 0.863946
                           raw       unique              
                         coverage    coverage   consistency 
                        ----------  ----------  ----------  
PNT*NTL*~ISO            0.171226    0.141385    0.871609    
~PNT*~TAX*~SSD*~EXP     0.267495    0.184725    0.886926    
~TAX*ISO*~EXP           0.0969804   0.0440497   0.898026    
solution coverage: 0.452931
solution consistency: 0.884189


**********************
*TRUTH TABLE ANALYSIS*
**********************

File:  C:/Users/Shannon/Desktop/Stocks Cali 015.csv
Model: ~PTT = f(PNT, NTL, TAX, SSD, ISO, EXP)
Algorithm: Quine-McCluskey

--- INTERMEDIATE SOLUTION ---
frequency cutoff: 1
consistency cutoff: 0.863946
Assumptions:
                                 raw       unique              
                               coverage    coverage   consistency 
                              ----------  ----------  ----------  
PNT*NTL*~SSD*~ISO                     0.152753    0.122913    0.977273    =#1
~PNT*~TAX*~SSD*~ISO*~EXP      0.214565    0.184725    0.89881      =#2
PNT*NTL*~TAX*SSD*ISO*~EXP      0.035524    0.035524        1           =#3
solution coverage: 0.373002
solution consistency: 0.933333
