# Supplementary material for: The impact of environmental regulatory instruments on agribusiness technology innovation—A study of configuration effects based on fsQCA
Source: PLoS One. 2024 Jan 18;19(1):e0294662. doi: 10.1371/journal.pone.0294662 (PMC10796004; doi:10.1371/journal.pone.0294662)
Supplement: S1 File — (ZIP) [file pone.0294662.s001.zip › Robust CONS085.txt]

**********************
*TRUTH TABLE ANALYSIS*
**********************

File:  C:/Users/Shannon/Desktop/Stocks Cali 015.csv
Model: PTT = f(PNT, NTL, TAX, SSD, ISO, EXP)
Algorithm: Quine-McCluskey

--- PARSIMONIOUS SOLUTION ---
frequency cutoff: 1
consistency cutoff: 0.882353
                          raw       unique              
                        coverage    coverage   consistency 
                       ----------  ----------  ----------  
NTL*SSD*EXP            0.11195     0.0285116   0.866883    
~NTL*TAX*~ISO*~EXP     0.177358    0.0901467   0.834319    
~NTL*TAX*SSD*~ISO      0.191614    0.104403    0.823423    
~PNT*NTL*TAX*EXP       0.116981    0.0368972   0.9         
PNT*NTL*ISO*EXP        0.0322851   0.0184486   0.939024    
solution coverage: 0.449057
solution consistency: 0.819434


**********************
*TRUTH TABLE ANALYSIS*
**********************

File:  C:/Users/Shannon/Desktop/Stocks Cali 015.csv
Model: PTT = f(PNT, NTL, TAX, SSD, ISO, EXP)
Algorithm: Quine-McCluskey

--- INTERMEDIATE SOLUTION ---
frequency cutoff: 1
consistency cutoff: 0.882353
Assumptions:
                                                              raw          unique              
                                                          coverage    coverage   consistency 
                                                          ----------   ----------    ----------  
~PNT*~NTL*TAX*SSD*~ISO               0.150524    0.00293508  0.844706  =#6  
~NTL*TAX*SSD*~ISO*EXP                  0.177778    0.0306081   0.863544    superset of #2
PNT*~NTL*TAX*~SSD*~ISO*~EXP     0.132075    0.0792453   0.882353    =#3
~PNT*NTL*TAX*~SSD*~ISO*EXP       0.0976939   0.0633124   0.889313    =#4
~PNT*NTL*~TAX*SSD*~ISO*EXP       0.0582809   0.0238994   0.992857    =#5
PNT*NTL*TAX*~SSD*ISO*EXP            0.0318658   0.0318659   0.974359    =#1
solution coverage: 0.415933
solution consistency: 0.855173


**********************
*TRUTH TABLE ANALYSIS*
**********************

File:  C:/Users/Shannon/Desktop/Stocks Cali 015.csv
Model: ~PTT = f(PNT, NTL, TAX, SSD, ISO, EXP)
Algorithm: Quine-McCluskey

--- PARSIMONIOUS SOLUTION ---
frequency cutoff: 1
consistency cutoff: 0.862359
                           raw       unique              
                         coverage    coverage   consistency 
                        ----------  ----------  ----------  
PNT*NTL*~ISO            0.171226    0.141385    0.871609    
~PNT*~TAX*~SSD*~EXP     0.267495    0.0493784   0.886926    
~PNT*~NTL*~TAX*~SSD     0.209947    0.0554174   0.84188     
~TAX*ISO*~EXP           0.0969804   0.0440497   0.898026    
solution coverage: 0.508348
solution consistency: 0.882788


**********************
*TRUTH TABLE ANALYSIS*
**********************

File:  C:/Users/Shannon/Desktop/Stocks Cali 015.csv
Model: ~PTT = f(PNT, NTL, TAX, SSD, ISO, EXP)
Algorithm: Quine-McCluskey

--- INTERMEDIATE SOLUTION ---
frequency cutoff: 1
consistency cutoff: 0.862359
Assumptions:
                                                           raw       unique              
                                                       coverage    coverage   consistency 
                                                      ----------  ----------  ----------  
PNT*NTL*~SSD*~ISO                      0.152753    0.122913     0.977273     =#1
~PNT*~NTL*~TAX*~SSD*~ISO       0.17833      0.042984     0.85812     
PNT*NTL*~TAX*SSD*ISO*~EXP       0.035524    0.035524          1           =#3
~PNT*~TAX*~SSD*~ISO*~EXP        0.214565    0.0493783   0.89881     =#2
solution coverage: 0.415986
solution consistency: 0.922774
