# Supplementary material for: The impact of environmental regulatory instruments on agribusiness technology innovation—A study of configuration effects based on fsQCA
Source: PLoS One. 2024 Jan 18;19(1):e0294662. doi: 10.1371/journal.pone.0294662 (PMC10796004; doi:10.1371/journal.pone.0294662)
Supplement: S1 File — (ZIP) [file pone.0294662.s001.zip › Robust PRI 070.txt]

**********************
*TRUTH TABLE ANALYSIS*
**********************

File:  C:/Users/Shannon/Desktop/Stocks Cali 015.csv
Model: PTT = f(PNT, NTL, TAX, SSD, ISO, EXP)
Algorithm: Quine-McCluskey

--- INTERMEDIATE SOLUTION ---
frequency cutoff: 1
consistency cutoff: 0.8327
Assumptions:
                                                         raw           unique              
                                                      coverage     coverage   consistency 
                                                      ----------     ----------    ----------  
PNT*~NTL*TAX*~SSD*~ISO            0.170231     0.099371     0.894273    superset of #3
~PNT*~NTL*TAX*SSD*~ISO            0.150524     0.061216     0.844706    =#6
PNT*~NTL*TAX*SSD*EXP                 0.166876     0.0763103   0.870897    =#2
~PNT*NTL*TAX*~SSD*~ISO*EXP     0.097694     0.0633124   0.889313    =#4
~PNT*NTL*~TAX*SSD*~ISO*EXP     0.058281     0.0238994   0.992857    =#5
PNT*NTL*TAX*~SSD*ISO*EXP          0.0318656   0.0318658   0.974359    =#1
solution coverage: 0.483438
solution consistency: 0.854707


**********************
*TRUTH TABLE ANALYSIS*
**********************

File:  C:/Users/Shannon/Desktop/Stocks Cali 015.csv
Model: ~PTT = f(PNT, NTL, TAX, SSD, ISO, EXP)
Algorithm: Quine-McCluskey

--- INTERMEDIATE SOLUTION ---
frequency cutoff: 1
consistency cutoff: 0.862359
Assumptions:
                                                         raw         unique              
                                                     coverage    coverage   consistency 
                                                     ----------   ----------   ----------  
PNT*NTL*~SSD*~ISO                     0.152753    0.122913    0.977273    =#1
~PNT*~NTL*~TAX*~SSD*~ISO      0.17833      0.042984    0.85812     +
PNT*NTL*~TAX*SSD*ISO*~EXP      0.035524    0.035524         1          =#3 
~PNT*~TAX*~SSD*~ISO*~EXP      0.214565    0.0493783   0.89881     =#2
solution coverage: 0.415986
solution consistency: 0.922774
