# Supplementary material for: The impact of environmental regulatory instruments on agribusiness technology innovation—A study of configuration effects based on fsQCA
Source: PLoS One. 2024 Jan 18;19(1):e0294662. doi: 10.1371/journal.pone.0294662 (PMC10796004; doi:10.1371/journal.pone.0294662)
Supplement: S1 File — (ZIP) [file pone.0294662.s001.zip › Robust PRI 080.txt]

**********************
*TRUTH TABLE ANALYSIS*
**********************

File:  C:/Users/Shannon/Desktop/Stocks Cali 015.csv
Model: PTT = f(PNT, NTL, TAX, SSD, ISO, EXP)
Algorithm: Quine-McCluskey

--- PARSIMONIOUS SOLUTION ---
frequency cutoff: 1
consistency cutoff: 0.882353
                          raw       unique              
                        coverage    coverage   consistency 
                       ----------  ----------  ----------  
NTL*SSD*EXP            0.11195     0.0549267   0.866883    
~NTL*TAX*~ISO*~EXP     0.177358    0.112369    0.834319    
PNT*TAX*SSD*~ISO       0.17065     0.0624739   0.892544    
PNT*NTL*ISO*EXP        0.0322851   0.0184487   0.939024    
solution coverage: 0.370231
solution consistency: 0.845785


**********************
*TRUTH TABLE ANALYSIS*
**********************

File:  C:/Users/Shannon/Desktop/Stocks Cali 015.csv
Model: PTT = f(PNT, NTL, TAX, SSD, ISO, EXP)
Algorithm: Quine-McCluskey

--- INTERMEDIATE SOLUTION ---
frequency cutoff: 1
consistency cutoff: 0.882353
Assumptions:
                                   raw       unique              
                                 coverage    coverage   consistency 
                                ----------  ----------  ----------  
PNT*~NTL*TAX*~SSD*~ISO*~EXP     0.132075    0.0792453   0.882353    =#3
~PNT*~NTL*TAX*SSD*~ISO*~EXP     0.0813417   0.022222   0.979798    subset of #6
~PNT*NTL*~TAX*SSD*~ISO*EXP      0.0582809   0.058281    0.992857     =#5
PNT*~NTL*TAX*SSD*~ISO*EXP        0.118658    0.0599581   0.884375     subset of #2
PNT*NTL*TAX*~SSD*ISO*EXP          0.0318658   0.0318658   0.974359     =#1
solution coverage: 0.312788
solution consistency: 0.903148


**********************
*TRUTH TABLE ANALYSIS*
**********************

File:  C:/Users/Shannon/Desktop/Stocks Cali 015.csv
Model: ~PTT = f(PNT, NTL, TAX, SSD, ISO, EXP)
Algorithm: Quine-McCluskey

--- PARSIMONIOUS SOLUTION ---
frequency cutoff: 1
consistency cutoff: 0.863946
                           raw       unique              
                         coverage    coverage   consistency 
                        ----------  ----------  ----------  
PNT*NTL*~ISO            0.171226    0.141385    0.871609    
~PNT*~TAX*~SSD*~EXP     0.267495    0.184725    0.886926    
~TAX*ISO*~EXP           0.0969804   0.0440497   0.898026    
solution coverage: 0.452931
solution consistency: 0.884189


**********************
*TRUTH TABLE ANALYSIS*
**********************

File:  C:/Users/Shannon/Desktop/Stocks Cali 015.csv
Model: ~PTT = f(PNT, NTL, TAX, SSD, ISO, EXP)
Algorithm: Quine-McCluskey

--- INTERMEDIATE SOLUTION ---
frequency cutoff: 1
consistency cutoff: 0.863946
Assumptions:
                                                         raw          unique              
                                                     coverage    coverage   consistency 
                                                     ----------    ----------   ----------  
PNT*NTL*~SSD*~ISO                    0.152753     0.122913    0.977273    =#1
~PNT*~TAX*~SSD*~ISO*~EXP      0.214565    0.184725     0.89881     =#2
PNT*NTL*~TAX*SSD*ISO*~EXP      0.035524    0.035524         1           =#3
solution coverage: 0.373002
solution consistency: 0.933333
