# Supplementary material for: The impact of environmental regulatory instruments on agribusiness technology innovation—A study of configuration effects based on fsQCA
Source: PLoS One. 2024 Jan 18;19(1):e0294662. doi: 10.1371/journal.pone.0294662 (PMC10796004; doi:10.1371/journal.pone.0294662)
Supplement: S1 File — (ZIP) [file pone.0294662.s001.zip › TRUTHTABLE.txt]

Model: PTT = f(PNT, NTL, TAX, SSD, ISO, EXP)
Algorithm: Quine-McCluskey
--- PARSIMONIOUS SOLUTION ---
frequency cutoff: 1
consistency cutoff: 0.839416
                                          raw           unique              
                                      coverage    coverage   consistency 
                                      ----------    ----------     ----------  
TAX*ISO*EXP                   0.103564    0.0205452   0.885305     #1
TAX*SSD*EXP                  0.329141    0.0964361   0.875139     #2
~NTL*TAX*~ISO*~EXP     0.177358    0.0960168   0.834319    #3
~PNT*NTL*TAX*EXP        0.116981    0.0356395   0.9             #4
NTL*SSD*EXP                   0.11195     0.0255766   0.866883    #5

solution coverage: 0.508176
solution consistency: 0.837595


Model: PTT = f(PNT, NTL, TAX, SSD, ISO, EXP)
Algorithm: Quine-McCluskey
--- INTERMEDIATE SOLUTION ---
frequency cutoff: 1
consistency cutoff: 0.839416
Assumptions:
                                                            raw          unique              
                                                        coverage     coverage   consistency 
                                                        ----------    ----------   ----------  
PNT*NTL*TAX*~SSD*ISO*EXP            0.0318658   0.0318658   0.974359    #1
PNT*~NTL*TAX*SSD*EXP                   0.166876    0.0779875   0.870897     #2
PNT*~NTL*TAX*~SSD*~ISO*~EXP     0.132075    0.0792452   0.882353    #3
~PNT*NTL*TAX*~SSD*~ISO*EXP       0.0976939   0.0633124   0.889313    #4
~PNT*NTL*~TAX*SSD*~ISO*EXP       0.0582809   0.0238994   0.992857    #5
~PNT*~NTL*TAX*SSD*~ISO               0.150524    0.061216    0.844706     #6

solution coverage: 0.463312
solution consistency: 0.853282


**********************
**********************
Model: ~PTT = f(PNT, NTL, TAX, SSD, ISO, EXP)
--- PARSIMONIOUS SOLUTION ---
frequency cutoff: 1
consistency cutoff: 0.863946
                                              raw          unique              
                                          coverage    coverage   consistency 
                                          ----------     ----------    ----------  
PNT*NTL*~ISO                    0.171226    0.141385    0.871609    #1
~PNT*~TAX*~SSD*~EXP     0.267495    0.184725    0.886926    #2
~TAX*ISO*~EXP                  0.0969804   0.04405     0.898026    #3
solution coverage: 0.452931
solution consistency: 0.884189


Model: ~PTT = f(PNT, NTL, TAX, SSD, ISO, EXP)
Algorithm: Quine-McCluskey
--- INTERMEDIATE SOLUTION ---
frequency cutoff: 1
consistency cutoff: 0.863946
Assumptions:
                                                          raw        unique              
                                                     coverage    coverage   consistency 
                                                     ----------   ----------   ----------  
PNT*NTL*~SSD*~ISO                    0.152753    0.122913    0.977273    #1
~PNT*~TAX*~SSD*~ISO*~EXP      0.214565    0.184725    0.89881     #2
PNT*NTL*~TAX*SSD*ISO*~EXP      0.035524    0.035524    1               #3
solution coverage: 0.373002
solution consistency: 0.933333
